# Supplementary material for: Disarib, a Specific BCL2 Inhibitor, Induces Apoptosis in Triple-Negative Breast Cancer Cells and Impedes Tumour Progression in Xenografts by Altering Mitochondria-Associated Processes
Source: Int J Mol Sci. 2024 Jun 12;25(12):6485. doi: 10.3390/ijms25126485 (PMC11203414; doi:10.3390/ijms25126485)
Supplement: Supplementary file 1 [file ijms-25-06485-s001.zip]

Archive with 3 entries (3 files):
- Supplementary figures_revised_2.docx
- Supplementary file 1_genelist and log2FC.xlsx
- Supplementary file2_raw files.docx
