# Supplementary material for: Disarib, a Specific BCL2 Inhibitor, Induces Apoptosis in Triple-Negative Breast Cancer Cells and Impedes Tumour Progression in Xenografts by Altering Mitochondria-Associated Processes
Source: Int J Mol Sci. 2024 Jun 12;25(12):6485. doi: 10.3390/ijms25126485 (PMC11203414; doi:10.3390/ijms25126485)
Supplement: Supplementary file 1 [file ijms-25-06485-s001.zip › Supplementary file 1_genelist and log2FC.xlsx]

## Sheet: MDA-MB-231_ABT-199
ABT-199_Mitochondria pathways			ABT-199_Glycolysis			ABT-199_EMT
Genes	Log2FC	p-val adj	Genes	Log2FC	p-val adj	Genes	Log2FC	p-val adj
NDUFS7	-1.67423	0.000942602	HK2	-2.46251	0.0009129	MMP9	-2.34506	0
HSPB1	-1.52087	0.00138651	ALDOC	-1.48775	0,05689	VIM	-0.82492	0
INF2	-1.40699	0.00487112	PGAM2	-1.37756	0.0517959	CD44	0.479596	0.0111143
FASN	-1.35465	0.00487112	PGK1	-1.23077	0.04689	MMP1	-0.681163	0.0239279
NDUFV1	-1.14506	0.00910517	ENO2	-0.633192	1.09113e-30	ZEB1	0.971459	0.0367677
CDC37	-1.05382	0.00547413	PGAM1	-0.113496	0.09753	SNAI2	0.325183	0.0270144
VAT1	-0.971453	5.246e-07	HK1	0.18443	0	ZEB2	0.671281	0.0135671
PINK1	-0.970535	3.23209e-08	PFKM	0.226022	7.83381e-08	MMP2	-0.824386	0.0284123
SQSTM1	-0.707768	0.000143768	PFKP	0.454175	2.44e-07	CDH1	0.356505	0.379749
CHCHD3	-0.549381	3.19225e-05	TPI1	0.72077	0.0836971	VIM-AS1	0.203822	0.0489074
BCL2L1	-0.650451	0.00488905	ALDOA	0.898703	0.000158437	CDH2	0.386907	0.0579488
BAX	-1.05625	0.00677513	PFKL	1.00492	0.0631381	SNAI1	-0.25037	0.0611702
BOK	-1.25388	2e-09	ENO1	1.09852	2.66829e-101	ZEB1-AS1	0.0933632	0.805362
GPX4	-0.609224	5.77182e-72				TWIST1	0.627624	0.0485781
CYC1	-1.15418	0.000987104				ZEB2-AS1	0.503549	0.0889951
KEAP1	-0.955528	1.96259e-10
PINK1-AS	-0.681806	1.64835e-79
ULK1	-1.15058	1.31667e-176
NDUFA11	-0.960787	6.37258e-21
GPX1	-0.673587	0.00154173
TXNIP	0.451717	2.6e-08
UQCRC1	-0.741631	0
HTRA2	-1.00172	8.93232e-125
SDHA	-0.58551	9.02509e-06
ATP5F1D	-0.86955	1.49867e-07
TRAF2	-0.952379	3.63822e-05
TRADD	-0.958551	0
DNM1L	0.53677	0.0039303
DGAT1	-1.13765	0.000106588
HDAC6	-0.716205	0.00449276
NDUFS8	-0.775384	0
MIEF2	-1.15911	0.00052331
MIGA2	-0.980857	0
NDUFB7	-0.782228	3.18379e-37
XPO1	0.759716	0
MCL1	0.430837	0
HMOX1	-0.513925	0.00868677
STOML2	-0.574244	6.05844e-05
TFRC	0.60311	0
NDUFA13	-0.60042	0.0823745
NFE2L2	0.489706	0
AMBRA1	-0.230978	0.0699543
PARP3	-0.777484	0.000129753
BAD	-0.539727	2.43657e-34
FADD	-0.463448	1.54206e-05
NDUFC2	-0.540552	5.09759e-21
SPG7	-0.537708	0.000219202
FIS1	-0.544792	4.6479e-11
NDUFC2-KCTD14	-0.42105	8.44988e-150
MUL1	-0.478235	7.48395e-21
ATG14	0.681191	1.39106e-19
ATP5F1C	0.570544	1.53055e-65
SDHD	0.741201	0.00432136
VPS35	0.500852	0
GSS	-0.394212	0.00534256
BOK-AS1	-2.00673	0.00251532
ATP5F1E	0.720953	7.75398e-20
TRAF1	-0.443266	3.5196e-09
AP3B1	0.596454	6.11839e-22
ATP5MF-PTCD1	-0.313046	0
COX4I1	-0.355943	5.99258e-45
NDUFS6	-0.526674	2.162e-06
BAK1	-0.446499	4.05702e-29
NDUFB2-AS1	-0.636579	9.81265e-05
IDH1	0.512782	8.92276e-07
GSTK1	-0.357237	5.17417e-135
NDUFB8	-0.46481	0.00843597
PARP4	0.410253	0
COX8A	-0.266369	2.78196e-35
OPA1	0.608991	0
NDUFB2	-0.361208	0
NDUFA5	0.849201	8.58307e-56
MFN2	-0.264706	2.46718e-10
DDHD2	0.836867	4.94924e-38
SPIRE1	0.425328	0
COX5A	-0.538872	2.79692e-06
NDUFB10	-0.460234	0
MIGA1	0.445184	3.61361e-05
CASP3	0.495676	3.61361e-05
AASS	0.836411	0
MFN1	0.846056	0.00390835
DIABLO	-0.3036	0
STAT2	0.280988	1.06032e-08
APAF1	0.702947	0
BNIP3	0.180824	1.5927e-07
SDHC	0.353732	0
TMEM135	0.505348	0
NDUFS2	-0.252288	2.01674e-08
COX7A2	0.518521	0
UQCRB	0.506831	3.40411e-136
TXNRD1	0.0641647	0
CYGB	-1.20717	1.95293e-35
MCU	0.568486	0
ATP5F1B	-0.112061	5.13647e-05
VPS13D	0.449654	1.73561e-52
COX6C	0.394566	0
COX7B	0.482619	0.000194808
CASP7	0.380733	0
NDUFA1	0.2613	0
GPX8	0.27505	2.25611e-295
SLC38A5	-0.895817	0
SMURF1	-0.219642	0.00687461
NDUFB9	-0.504039	4.53612e-36
ATP5PO	0.34352	0
COX5B	0.244968	6.19558e-297
NDUFB5	0.4143	3.74146e-05
COX7C	0.231286	0.00561444
ZDHHC6	0.347923	0
NDUFS1	0.292621	0
AFG3L2	-0.157677	0
GSR	-0.228587	5.4034e-09
NDUFA7	-0.47073	3.15365e-93
OMA1	0.580286	0
NDUFA12	0.354485	0
SOD2	0.0554139	0
MFF	0.340172	3.28471e-05
UQCRFS1	0.168499	1.13281e-187
NDUFV2-AS1	-0.510624	0
ATP5PB	0.233362	0
MTCH2	0.170272	0
CASP9	-0.369952	0
NDUFS4	0.31167	3.08772e-23
NDUFA8	-0.213249	0
SOD1	0.113036	0
GPX3	-0.129312	0.000212529
GPX7	-0.531552	3.87426e-13
ADCK1	-0.483935	1.46236e-10
NDUFV2	0.399032	0
ATP5MF	0.371144	0
UCP2	-0.275551	1.4419e-17
VPS13C	0.747163	3.46508e-189
BCL2L11	0.351435	2.6652e-142
XIAP	0.165132	5.84253e-06
NQO1	0.0908424	0.000731136
NDUFB3	0.355315	7.62403e-37
BECN1	0.140863	3.2226e-25
ATP5PD	0.225179	0
NDUFA6-DT	0.271869	5.3107e-123
CLEC16A	0.309649	5.45547e-219
GLRX	0.190895	0
CASP6	0.286881	2.69984e-33
NDUFC1	0.317672	0
ACOX2	-0.921056	1.65984e-31
PLD6	-0.264872	6.13798e-16
NDUFB4	0.244135	0
UQCRC2	0.155274	0
ATP5MC3	-0.0940176	5.93862e-194
ATP5PF	-0.15963	1.47631e-222
NDUFV3	-0.162083	0
CASP8	0.16567	0
ATP5F1A	0.0668746	3.55982e-133
CASP10	0.294342	1.19837e-38
GPX2	-0.485387	1.0474e-16
DHODH	-0.298214	4.50073e-117
SDHB	0.123675	0
NDUFA10	-0.147789	0.00018573
ATP5IF1	-0.112755	1.34428e-61
OPTN	-0.0425152	3.31015e-50
UQCR11	-0.101206	3.96584e-102
NDUFAB1	-0.155425	3.40521e-17
UQCRH	0.142912	7.53289e-41
ATG13	-0.0723114	0
ALDOB	2.20866	4.0783e-09
NDUFS5	0.086659	6.80968e-232
ENO3	-0.142085	2.03095e-95
RNF41	0.139091	8.40678e-15
BID	-0.124761	2.63268e-25
COX7B2	0.658702	3.86426e-42
DHCR24	0.02951	0
COX6B1	-0.0771338	0
NDUFA6	-0.211765	0
USP30-AS1	-0.366784	8.68647e-15
MYO19	0.220574	0
TOMM7	0.105491	0
PRKN	-0.247114	6.03788e-152
UQCRQ	0.0637871	0.00647532
THG1L	-0.112645	4.64301e-23
TIGAR	0.203418	0
FASLG	2.5079	0
BCL2A1	-0.669389	1.46078e-184
UQCR10	0.0852224	0
ATP5MC2	0.0537422	0.000258058
SOD2-OT1	-0.262342	0
NDUFB6	0.0758975	0
MIEF1	0.0572161	4.37348e-08
VIM-AS1	0.203822	1.53872e-30
TNF	-1.48305	3.71811e-142
NDUFA9	-0.0908378	0
HUWE1	0.0159583	0
ATP5ME	0.0768702	1.48806e-145
ATP5MC1	-0.0663095	0
NDUFA3	-0.23788	1.76426e-21
COX7A1	-0.488786	0
NDUFA2	-0.0429783	6.148e-56
FAS	0.103541	5.28915e-10
GDAP1	0.134655	3.89713e-07
MAPT-IT1	1.10205	0.00233608
HADHA	0.0228344	2.31849e-14
IDH1-AS1	0.380645	0
ACADL	0.932464	9.61214e-192
CYP2E1	-0.135687	0
CPT1A	-0.0402327	0
PARL	-0.0357831	0.00010412
ATP5MG	-0.0257585	1.38784e-93
COX6B2	-0.322405	0
PGK2	0.229226	1.00123e-119
BCL2	0.0856942	4.30156e-37
DDHD1	0.0354711	3.02414e-26
PARP1	0.0142879	0
MAPT	-0.0924848	5.5509e-71
PKLR	0.127702	3.60893e-81
ACOX1	0.0161186	0
COX4I2	-0.297814	0
NDUFB1	-0.0204947	1.22857e-58
COX6A1	-0.0103896	0.00645572
OPA1-AS1	0.122305	0.000128357
HK3	0.187262	0.0797336
NDUFB11	-0.00317607	0.0797336
MAPT-AS1	-0.0743424	0.0797658
USP30	0.00452901	0.0800376
NDUFS3	-0.00166122	0.0800894
COX8C	-1.93972	0.0802066
CYP4A11	-1.92887	0.0803492
DCN	2.95329	0.0803492
FAS-AS1	2.95329	0.0803492

## Sheet: MDA-MB-231_Disarib
Disarib_Mitochondria pathways			Disarib_Glycolysis			Disarib_EMT
Genes	Log2FC	p-val adj	Genes	Log2FC	p-val adj	Genes	Log2FC	p-val adj
NFE2L2	-4.70779	0.034929	HK2	-2.46251	0.000755895	MMP1	-2.58285	0
XPO1	-3.89577	0.0361485	ALDOC	-1.48775	0.000942602	VIM	-1.29014	0
TXNIP	-3.78837	0.0415484	PGAM2	-1.37756	0.00138651	CD44	-1.23375	0
DNM1L	-3.69593	0.0416687	PGK1	-1.23077	0.00487112	SNAI2	-3.6847	0.056
OPTN	-3.32719	0.00018465	ENO2	-0.633192	0.01754	ZEB1	-3.14843	0.0474409
BNIP3	-3.12371	0.036574	PGAM1	-0.113496	0.00924801	ZEB2	-3.17463	0.0384919
MCL1	-3.06572	0.036686	HK1	0.18443	0.00910517	MMP2	-2.27484	0.0134461
TFRC	-3.03875	0.09754	PFKM	0.226022	0.053077	MMP9	-0.147563	0.0674616
SOD2	-2.29574	0.008654	PFKP	0.454175	0.0132902	SNAI1	0.743729	0.0799775
HUWE1	-1.45905	0.036458	TPI1	0.72077	0.062459	CDH1	0.562281	0.0158045
SQSTM1	0.717181	0.036458	ALDOA	0.898703	0.08975	CDH2	-0.46346	0.0136823
CHCHD3	0.98412	0.0007533	PFKL	1.00492	0.002348	ZEB2-AS1	-2.09153	0.2827
VAT1	1.07348	0.0754	ENO1	1.09852	0.03544	TWIST1	-0.314614	0.057078
INF2	1.23589	0.042465
BCL2L1	1.26425	0.0429985
PINK1-AS	1.42362	0.0432001
PINK1	1.46077	0.0441362
GSS	1.60993	0.0441709
AMBRA1	1.61577	0.0441709
NDUFB11	1.68774	2.60316e-27
UQCRC1	1.72604	2.77622e-53
NDUFV1	1.76317	1.33691e-05
ATP5F1D	1.82838	1.12723e-74
BAD	1.83499	2.61038e-35
BAX	1.85779	7.23151e-09
GPX1	1.91655	1.5545e-13
COX8A	2.05189	2.91706e-109
GPX4	2.06342	2.89162e-85
NDUFB7	2.06905	5.99359e-07
NDUFA13	2.11946	6.00819e-226
NDUFA11	2.139	6.94799e-11
NDUFS8	2.26311	7.73391e-190
CYC1	2.34975	1.98814e-21
NDUFS7	2.38427	7.70717e-32
HSPB1	2.68349	3.52456e-30
FIS1	1.89237	5.78189e-08
VPS35	-3.87102	2.27029e-06
PARP4	-3.81334	6.99787e-05
COX4I1	1.5141	3.50895e-46
CDC37	1.24456	2.52911e-67
XIAP	-4.27865	7.35826e-28
COX6B1	1.66161	2.3288e-55
NDUFB2	1.58625	4.28149e-09
AP3B1	-3.87604	7.44196e-49
BAK1	1.60648	3.65084e-12
STOML2	1.34703	4.04366e-07
UCP2	2.22694	1.1164e-15
ATG14	-3.69883	8.55442e-18
GPX8	-3.42043	1.32393e-63
UQCR11	1.54166	9.88025e-16
SPIRE1	-3.29972	4.50854e-07
BOK	1.445	5.30329e-132
ATP5MC3	1.22666	5.19933e-280
IDH1	-2.59834	0.00202254
ATP5F1C	-2.41555	4.19588e-41
GPX3	1.1129	8.84004e-26
UQCRQ	1.39132	2.22804e-199
CASP3	-4.18218	9.35518e-05
ATP5MC1	2.10144	2.18418e-10
MIGA1	-3.66555	0
OPA1	-4.03345	0.000975147
KEAP1	1.02677	1.91182e-48
NDUFB2-AS1	1.78386	3.76472e-81
COX5B	1.33422	1.8523e-21
SDHD	-2.5247	8.27875e-07
HTRA2	1.26551	4.77088e-09
NDUFS6	1.47097	0
MIEF2	1.69632	5.63102e-27
NDUFB8	1.36605	1.95382e-195
ATP5F1B	0.619512	0.00131045
SDHA	0.745226	6.27653e-07
ATP5MC2	1.18453	1.7196e-06
NDUFA2	1.46516	9.4308e-211
COX6A1	1.35013	0
NDUFB10	1.37223	0.00311113
FADD	0.86285	1.06541e-06
NDUFS1	-2.45166	0
BECN1	-1.54028	2.43754e-11
NDUFA1	1.11903	1.0042e-76
CASP7	-2.51224	2.16604e-22
DGAT1	1.38884	0.000122465
NDUFA5	-3.80495	1.70058e-09
TMEM135	-2.90373	0.000630929
TRAF2	1.0501	0.000339373
ATP5PB	-1.75499	7.71895e-12
UQCR10	1.39911	7.87953e-11
NDUFA8	1.08801	1.97417e-114
NDUFA6-DT	-2.90106	1.74115e-198
CASP8	-1.99054	0.00865165
VPS13D	-2.37737	6.647e-08
ATP5MG	1.03672	0.00798063
GLRX	-1.76752	0.00802777
MUL1	0.901513	6.52159e-286
APAF1	-3.44042	8.7716e-24
DDHD2	-3.05607	0.000167394
ATP5ME	1.32978	2.81441e-11
DDHD1	-3.05608	0.0020532
HMOX1	-0.805248	3.69937e-11
MFN1	-3.48316	1.8216e-08
NDUFS5	0.769665	2.20554e-05
ATP5IF1	0.882774	7.79817e-23
AASS	-2.86268	5.06262e-20
UQCRC2	-1.33112	0.000895951
GSTK1	0.678007	1.19594e-09
STAT2	-0.881522	0.0007302
ZDHHC6	-1.72847	1.06086e-07
TRAF1	0.755646	3.38944e-253
SMURF1	-0.900105	8.93892e-08
NDUFS3	0.847093	2.58705e-10
NDUFA7	1.48514	7.43631e-05
ATP5F1A	-0.533666	0.00230765
COX7A2	1.05273	0.000363496
ATP5MF-PTCD1	0.500367	1.42163e-06
ATP5MF	1.24008	9.57686e-08
OMA1	-2.88384	9.45432e-05
MCU	-1.77527	0.00198766
NDUFS4	-1.4772	0.00724359
COX5A	0.94399	0
NDUFB9	1.23559	5.78444e-251
AFG3L2	-0.539118	0.0076325
BCL2L11	-1.76751	3.5321e-06
TOMM7	0.8213	0.00186845
SPG7	-0.658662	1.43972e-10
UQCRH	0.779054	0.000122552
MFF	-1.22114	2.51845e-33
PRKN	1.74098	4.0466e-81
NDUFS2	0.529975	3.89288e-12
HADHA	-0.596404	4.51361e-08
NDUFC2	0.493066	0.00261823
SDHC	0.586775	0
UQCRB	-1.0958	0
HDAC6	-0.535444	0
THG1L	-1.22278	2.00916e-227
GSR	-0.737627	9.27365e-33
PARP1	-0.637249	0.00334687
BID	0.718992	8.45943e-07
ACOX1	-0.808152	0
NDUFC2-KCTD14	0.382044	2.50016e-227
ULK1	-0.568386	7.33188e-24
DIABLO	0.474757	2.0756e-12
BOK-AS1	1.9776	0
GPX2	-4.43443	0.00060032
FASN	0.150108	0
SOD1	0.273403	5.51866e-145
MIEF1	-0.6183	0
NDUFB5	-0.929797	0
TRADD	0.488319	9.13268e-10
NDUFA3	2.01655	9.31412e-07
ACOX2	2.18485	0
CASP10	-1.22928	3.67433e-92
VIM-AS1	-2.55609	0.00929009
TXNRD1	0.110164	1.50892e-05
FAS	-1.90968	6.5008e-06
TIGAR	-1.64463	0
COX6C	0.49265	0
MIGA2	0.465443	0
CASP6	-0.848885	1.31475e-178
CYGB	1.50098	0.00294242
UQCRFS1	0.29984	1.64585e-95
VPS13C	-2.10516	7.9342e-49
NDUFA9	0.656775	0.000511048
NDUFV2	-0.919073	0.000511048
ATP5F1E	-0.492257	2.7382e-26
NDUFAB1	0.4847	0
GDAP1	-2.14948	5.35991e-97
COX7C	0.264	3.95397e-38
PARL	0.412125	6.60201e-16
CYP2E1	-2.29312	3.42911e-27
NQO1	0.155939	0.00385957
NDUFB1	0.599006	0.000458061
CASP9	0.538216	0.0014429
CLEC16A	-0.567475	6.38182e-11
ATG13	-0.206499	9.62953e-20
DHCR24	-0.103509	4.40193e-150
NDUFB6	0.333589	3.46994e-147
COX7B2	1.32475	6.52828e-06
NDUFA12	-0.332196	0.00179717
PLD6	0.375763	1.06921e-07
CPT1A	-0.351629	0
CYP4A11	6.04861	1.84637e-71
NDUFA10	-0.248583	6.96467e-80
COX6B2	1.81227	0.0011931
ATP5PF	-0.219706	1.48016e-25
USP30-AS1	0.739594	0.00356764
DCN	3.43974	0.0035172
MAPT	0.792567	1.66521e-07
USP30	-0.33068	4.31447e-08
MAPT-AS1	1.85954	0
BCL2A1	-2.41196	8.28555e-134
PGK2	-1.8345	0
ADCK1	0.327214	0.000835248
GPX7	-0.386126	2.66136e-10
NDUFA6	0.35056	3.95476e-227
SDHB	0.128121	1.29203e-73
IDH1-AS1	1.09039	1.18022e-17
MFN2	0.0709561	1.94364e-83
NDUFV2-AS1	-0.335224	0.00459263
MTCH2	0.0740768	0
BCL2	-0.363355	0.00491905
MYO19	0.248282	0.000100042
COX8C	4.13442	0
ATP5PO	-0.102136	0
OPA1-AS1	-1.51853	0.0021524
DHODH	0.171539	0.000499003
NDUFB3	-0.132239	0.00174603
TNF	2.14582	1.51642e-07
ATP5PD	0.088734	3.48043e-25
ACADL	1.34539	3.6e-08
COX7A1	0.751544	0
COX7B	-0.0876835	4.38765e-139
HK3	1.22726	1.31495e-214
NDUFV3	0.0619614	0.000278922
NDUFB4	0.0750106	0
ENO3	0.05821	2.26215e-18
SLC38A5	-0.16254	0.000531527
ALDOB	-0.650235	3.73497e-11
FAS-AS1	-2.09153	1.29096e-93
SOD2-OT1	-0.143613	6.03316e-123
RNF41	-0.0287885	5.14768e-102
FASLG	0.591091	4.97537e-08
MAPT-IT1	-0.664778	0.00186098
PARP3	0.0189746	0.000421952
COX4I2	0.351209	4.15567e-13
NDUFC1	-0.0194988	0
PKLR	0.0279205	1.11364e-88

## Sheet: T47D_Disarib
Disarib_Mitocondrial pathways			Disarib_Glycolysis			Disarib_EMT
Genes	Log2FC	p-val adj	Genes	Log2FC	p-val adj	Genes	Log2FC	p-val adj
NDUFS5	-2.78619	1.16295e-07	GCK	-1.01532	3.8238e-06	MMP2	-5.87414	0.000143725
NDUFA2	-1.97143	0.000982108	PFKM	-0.67073	3.35721e-06	VIM	-1.64783	0.000126345
NDUFA6	-1.9055	0	HK1	-0.242811	3.52473e-07	TWIST1	-0.363915	6.99267e-05
NDUFS8	-1.83335	0	PGK2	-0.0176449	1.70573e-07	ZEB1	-0.137368	6.8133e-05
NDUFB2	-1.64347	1.91578e-145	TPI1	0.320676	8.18158e-08	ZEB2	-0.0872462	5.20785e-05
NDUFS6	-1.58687	0.00365571	PGAM1	0.451377	0.000398707	MMP1	-0.0158487	4.08423e-05
NDUFS1	-1.57711	3.62619e-135	PKLR	1.02854	0.00030709	CDH1	0.166949	3.60258e-05
NDUFA1	-1.53258	1.06085e-12	ENO1	1.10029	0.000331955	CD44	0.171545	2.73403e-05
NDUFB11	-1.49089	1.5665e-25	PFKL	1.12351	0.000277613	MMP9	0.216796	2.90929e-05
NDUFB9	-1.47019	9.52263e-11	PGK1	2.11839	0.000271645	SNAI2	0.375494	1.88443e-05
NDUFA12	-1.46042	8.04148e-08	PGAM2	2.25398	0.000225624	CDH2	0.605525	1.73134e-05
NDUFB3	-1.4448	8.28927e-16	PFKP	2.64265	0.000202414	SNAI1	1.22108	3.65125e-06
NDUFC1	-1.40356	0.000274938	ALDOA	2.66559	0.000167664
NDUFB8	-1.37631	0.00227678	HK3	3.07014	0.000165592
NDUFB10	-1.34597	1.87268e-05	ENO3	3.27	0.09532
NDUFA13	-1.31223	2.64101e-31	ALDOC	3.27166	0.8754
NDUFAB1	-1.13241	4.10643e-41	ALDOB	3.74976	0.01578
NDUFB6	-1.12864	0.00489021	HK2	4.47986	0.03227
NDUFA8	-1.11035	0.00148684	ENO2	4.98668	0.0886
NDUFS3	-0.995782	0.00488115
NDUFC2	-0.986644	0.00736617
NDUFS2	-0.933423	0
NDUFA11	-0.86275	8.91296e-29
NDUFS4	-0.733467	0
NDUFA9	-0.639733	5.62922e-70
NDUFV1	0.553346	0.000627685
NDUFV2	0.770453	1.48181e-15
SDHC	-1.55345	0.000209331
SDHB	-0.868061	2.71245e-05
SDHA	-0.512723	7.27599e-197
SDHD	-0.40011	3.23095e-105
UQCRQ	-2.52671	2.62377e-102
UQCR10	-2.28488	3.71507e-146
CYC1	-1.73786	0.000169163
UQCRC1	-1.46573	1.58516e-259
UQCRFS1	-1.41119	0.00297722
UQCR11	-1.19672	5.65065e-05
UQCRH	-0.912528	2.69071e-188
UQCRB	-0.82537	0.00999713
UQCRC2	-0.313121	0.00355818
COX5B	-2.29492	8.64029e-05
COX4I2	-2.18608	0.00039258
COX5A	-1.95856	0
COX8A	-1.91295	2.94425e-34
COX7C	-1.80091	1.3877e-153
COX6C	-1.77396	1.09675e-11
COX7B2	-1.52416	1.10429e-07
COX6B1	-1.29938	0.000470088
COX7A1	-1.20881	0.000592917
COX7B	-1.05671	7.27632e-204
COX6A1	-0.922634	2.66762e-09
COX4I1	-0.865348	0
COX7A2	-0.781246	4.01429e-22
COX6B2	2.8663	2.4739e-56
COX6A2	3.4241	1.32032e-06
COX8C	4.01295	5.51084e-11
ATP5F1E	-3.1615	0
ATP5MC3	-2.4027	0.000280947
ATP5F1D	-2.20627	2.69253e-25
ATP5F1A	-1.96476	1.61099e-12
ATP5PF	-1.9512	0
ATP5F1B	-1.88443	0.000224838
ATP5MC1	-1.75615	3.19257e-05
ATP5IF1	-1.49656	1.82628e-34
ATP5ME	-1.46394	1.86678e-34
ATP5PB	-1.308	1.89722e-34
ATP5MG	-1.19049	2.13755e-34
ATP5PO	-1.15384	2.29496e-34
ATP5MF	-0.720871	2.33126e-34
ATP5PD	-0.676192	2.37836e-34
ATP5MF-PTCD1	-0.638731	2.3889e-34
ATP5MC2	-0.489682	2.41018e-34
ATP5F1C	-0.475957	2.52878e-34
DCN	-4.04852	2.55459e-34
FIS1	-1.064	2.66945e-34
MYO19	-0.888177	2.68597e-34
MTCH2	-0.822375	2.70207e-34
AP3B1	-0.620695	2.74108e-34
VPS35	-0.516129	2.7421e-34
MIEF1	-0.504316	2.82706e-34
DDHD1	-0.485875	2.92724e-34
TMEM135	-0.356503	2.94225e-34
MUL1	-0.242895	2.94425e-34
DNM1L	-0.230028	2.97661e-34
INF2	-0.0864787	3.00743e-34
DDHD2	-0.00230304	3.05331e-34
MCU	0.0670083	3.07879e-34
MFN1	0.12508	2.47548e-08
MIEF2	0.279597	0.424419
PINK1	0.335949	0.00724453
MFF	0.63589	0.000106679
DHODH	0.676759	0.0665827
PRKN	0.735951	0.950663
SPIRE1	0.893261	0.767471
STAT2	1.19568	0.07643
MAPT	2.28704	1.468e-05
BNIP3	4.17942	0.00886
STOML2	-1.38979	4.53548e-34
FIS1	-1.064	4.75532e-34
AFG3L2	-1.00447	4.78324e-34
HUWE1	-1.00197	5.01338e-34
MFN2	-0.820174	5.09926e-34
CHCHD3	-0.750404	5.14186e-34
GDAP1	-0.609719	5.20933e-34
THG1L	-0.603757	5.23974e-34
ADCK1	-0.526239	5.30721e-34
OPA1	-0.413712	5.35549e-34
PARL	-0.403587	5.43395e-34
MIGA1	-0.296802	5.72876e-34
MUL1	-0.242895	5.9394e-34
TFRC	-0.238306	6.25569e-34
DNM1L	-0.230028	6.45806e-34
BAX	-0.208963	6.5103e-34
OMA1	0.106678	6.562e-34
MFN1	0.12508	0.000419615
MIGA2	0.208657	0.797175
VAT1	0.327495	7.92919e-26
ZDHHC6	0.354252	0.00445216
USP30	0.606848	0.000717737
PRKN	0.735951	0.1081
SPG7	0.86547	0.0669286
PLD6	1.63703	0.220067
BNIP3	4.17942	3.13069e-34
AMBRA1	-1.22891	3.17956e-34
HUWE1	-1.00197	0.09864
MFN2	-0.820174	0.4986
TIGAR	-0.796353	0.1986
VPS13D	-0.790031	0.001668
TOMM7	-0.764438	4.38161e-34
RNF41	-0.736498	4.40667e-34
CLEC16A	-0.590763	4.53147e-34
HTRA2	-0.383305	4.53248e-34
BECN1	-0.374337	2.32193e-16
ATG13	-0.249792	3.10011e-09
VPS13C	-0.216812	5.28215e-05
OPTN	0.0623468	2.87325e-11
CDC37	0.185662	0.468047
HDAC6	0.212699	0.77869
PINK1	0.335949	2.29496e-34
USP30	0.606848	2.33126e-34
SMURF1	0.656252	2.37836e-34
PRKN	0.735951	0.004326
SQSTM1	1.48306	0.0764
ULK1	1.5982	0.0532
ATG14	1.8143	0.0-8754
